# Supplementary material for: Adaptive Responses of Thyroid Hormones, Insulin, and Glucose during Pregnancy and Lactation in Dairy Cows
Source: Animals (Basel). 2022 May 28;12(11):1395. doi: 10.3390/ani12111395 (PMC9179583; doi:10.3390/ani12111395)
Supplement: Supplementary file 1 [file animals-12-01395-s001.zip]

Archive with 1 entries (1 files):
- animals-1684290-SI.pdf
